# Supplementary material for: The vicinal difluoro motif: The synthesis and conformation of erythro- and threo- diastereoisomers of 1,2-difluorodiphenylethanes, 2,3-difluorosuccinic acids and their derivatives
Source: Beilstein J Org Chem. 2006 Oct 2;2:19. doi: 10.1186/1860-5397-2-19 (PMC1636058; doi:10.1186/1860-5397-2-19)
Supplement: File 2 — Calculated confirmations and energies. [file Beilstein_J_Org_Chem-02-19-s002.zip]

Archive with 11 entries (10 files):
- ohagan/
- ohagan/.index.html
- ohagan/.DS_Store
- ohagan/anti-syn.mol
- ohagan/anti.mol
- ohagan/index.html
- ohagan/anti-syn1.mol
- ohagan/syn-anti.mol
- ohagan/syn-syn1.mol
- ohagan/syn.mol
- ohagan/JmolApplet.jar
