# Supplementary material for: The vicinal difluoro motif: The synthesis and conformation of erythro- and threo- diastereoisomers of 1,2-difluorodiphenylethanes, 2,3-difluorosuccinic acids and their derivatives
Source: Beilstein J Org Chem. 2006 Oct 2;2:19. doi: 10.1186/1860-5397-2-19 (PMC1636058; doi:10.1186/1860-5397-2-19)
Supplement: File 2 — Calculated confirmations and energies. [file Beilstein_J_Org_Chem-02-19-s002.zip › ohagan/anti-syn.mol]

  MacMolPlt                       

 28 29  0  0  0  0  0  0  0  0  0 v2000
    1.4374    0.1960   -0.4782 C   0  0  0  0  0  0  0  0  0  0  0  0
    0.5992    1.4017   -0.7225 C   0  0  0  0  0  0  0  0  0  0  0  0
   -0.4818    1.5945    0.3144 C   0  0  0  0  0  0  0  0  0  0  0  0
   -1.5481    0.5590    0.2299 C   0  0  0  0  0  0  0  0  0  0  0  0
    1.3799    2.5196   -0.6862 F   0  0  0  0  0  0  0  0  0  0  0  0
    0.1042    1.5719    1.5409 F   0  0  0  0  0  0  0  0  0  0  0  0
    2.5375    0.2878    0.3497 C   0  0  0  0  0  0  0  0  0  0  0  0
    3.3017   -0.8275    0.6066 C   0  0  0  0  0  0  0  0  0  0  0  0
    2.9675   -2.0411    0.0442 C   0  0  0  0  0  0  0  0  0  0  0  0
    1.8671   -2.1357   -0.7791 C   0  0  0  0  0  0  0  0  0  0  0  0
    1.1054   -1.0184   -1.0418 C   0  0  0  0  0  0  0  0  0  0  0  0
   -1.5645   -0.5002    1.1123 C   0  0  0  0  0  0  0  0  0  0  0  0
   -2.5330   -1.4737    1.0023 C   0  0  0  0  0  0  0  0  0  0  0  0
   -3.4844   -1.3983    0.0088 C   0  0  0  0  0  0  0  0  0  0  0  0
   -3.4697   -0.3404   -0.8750 C   0  0  0  0  0  0  0  0  0  0  0  0
   -2.5066    0.6365   -0.7610 C   0  0  0  0  0  0  0  0  0  0  0  0
    0.1298    1.3510   -1.7022 H   0  0  0  0  0  0  0  0  0  0  0  0
   -0.8976    2.5893    0.1689 H   0  0  0  0  0  0  0  0  0  0  0  0
    2.7893    1.2398    0.7827 H   0  0  0  0  0  0  0  0  0  0  0  0
    4.1626   -0.7495    1.2493 H   0  0  0  0  0  0  0  0  0  0  0  0
    3.5674   -2.9129    0.2453 H   0  0  0  0  0  0  0  0  0  0  0  0
    1.6032   -3.0805   -1.2239 H   0  0  0  0  0  0  0  0  0  0  0  0
    0.2444   -1.0919   -1.6871 H   0  0  0  0  0  0  0  0  0  0  0  0
   -0.8157   -0.5520    1.8829 H   0  0  0  0  0  0  0  0  0  0  0  0
   -2.5427   -2.2970    1.6968 H   0  0  0  0  0  0  0  0  0  0  0  0
   -4.2405   -2.1608   -0.0747 H   0  0  0  0  0  0  0  0  0  0  0  0
   -4.2155   -0.2712   -1.6490 H   0  0  0  0  0  0  0  0  0  0  0  0
   -2.5063    1.4719   -1.4446 H   0  0  0  0  0  0  0  0  0  0  0  0
  1  2  1  0  0  0  0
  1  7  1  0  0  0  0
  1 11  1  0  0  0  0
  2  3  1  0  0  0  0
  2  5  1  0  0  0  0
  2 17  1  0  0  0  0
  3  4  1  0  0  0  0
  3  6  1  0  0  0  0
  3 18  1  0  0  0  0
  4 12  1  0  0  0  0
  4 16  1  0  0  0  0
  7  8  1  0  0  0  0
  7 19  1  0  0  0  0
  8  9  1  0  0  0  0
  8 20  1  0  0  0  0
  9 10  1  0  0  0  0
  9 21  1  0  0  0  0
 10 11  1  0  0  0  0
 10 22  1  0  0  0  0
 11 23  1  0  0  0  0
 12 13  1  0  0  0  0
 12 24  1  0  0  0  0
 13 14  1  0  0  0  0
 13 25  1  0  0  0  0
 14 15  1  0  0  0  0
 14 26  1  0  0  0  0
 15 16  1  0  0  0  0
 15 27  1  0  0  0  0
 16 28  1  0  0  0  0
M  END
