# Supplementary material for: The vicinal difluoro motif: The synthesis and conformation of erythro- and threo- diastereoisomers of 1,2-difluorodiphenylethanes, 2,3-difluorosuccinic acids and their derivatives
Source: Beilstein J Org Chem. 2006 Oct 2;2:19. doi: 10.1186/1860-5397-2-19 (PMC1636058; doi:10.1186/1860-5397-2-19)
Supplement: File 2 — Calculated confirmations and energies. [file Beilstein_J_Org_Chem-02-19-s002.zip › ohagan/anti.mol]

  MacMolPlt                       

 28 29  0  0  0  0  0  0  0  0  0 v2000
    1.8869   -0.1350    0.3132 C   0  0  0  0  0  0  0  0  0  0  0  0
    0.4247   -0.2770    0.5636 C   0  0  0  0  0  0  0  0  0  0  0  0
   -0.4247    0.2778   -0.5633 C   0  0  0  0  0  0  0  0  0  0  0  0
   -1.8869    0.1353   -0.3132 C   0  0  0  0  0  0  0  0  0  0  0  0
    0.1025   -1.5961    0.6792 F   0  0  0  0  0  0  0  0  0  0  0  0
   -0.1029    1.5970   -0.6786 F   0  0  0  0  0  0  0  0  0  0  0  0
    2.6301   -1.2291   -0.0777 C   0  0  0  0  0  0  0  0  0  0  0  0
    3.9782   -1.0960   -0.3294 C   0  0  0  0  0  0  0  0  0  0  0  0
    4.5897    0.1303   -0.1947 C   0  0  0  0  0  0  0  0  0  0  0  0
    3.8483    1.2253    0.1958 C   0  0  0  0  0  0  0  0  0  0  0  0
    2.5027    1.0939    0.4507 C   0  0  0  0  0  0  0  0  0  0  0  0
   -2.6306    1.2291    0.0771 C   0  0  0  0  0  0  0  0  0  0  0  0
   -3.9788    1.0955    0.3286 C   0  0  0  0  0  0  0  0  0  0  0  0
   -4.5896   -0.1311    0.1942 C   0  0  0  0  0  0  0  0  0  0  0  0
   -3.8476   -1.2259   -0.1956 C   0  0  0  0  0  0  0  0  0  0  0  0
   -2.5020   -1.0940   -0.4502 C   0  0  0  0  0  0  0  0  0  0  0  0
    0.1370    0.2226    1.4857 H   0  0  0  0  0  0  0  0  0  0  0  0
   -0.1366   -0.2215   -1.4854 H   0  0  0  0  0  0  0  0  0  0  0  0
    2.1493   -2.1871   -0.1697 H   0  0  0  0  0  0  0  0  0  0  0  0
    4.5531   -1.9563   -0.6292 H   0  0  0  0  0  0  0  0  0  0  0  0
    5.6440    0.2337   -0.3899 H   0  0  0  0  0  0  0  0  0  0  0  0
    4.3214    2.1866    0.3056 H   0  0  0  0  0  0  0  0  0  0  0  0
    1.9237    1.9510    0.7507 H   0  0  0  0  0  0  0  0  0  0  0  0
   -2.1503    2.1874    0.1689 H   0  0  0  0  0  0  0  0  0  0  0  0
   -4.5541    1.9556    0.6280 H   0  0  0  0  0  0  0  0  0  0  0  0
   -5.6439   -0.2350    0.3893 H   0  0  0  0  0  0  0  0  0  0  0  0
   -4.3202   -2.1876   -0.3052 H   0  0  0  0  0  0  0  0  0  0  0  0
   -1.9225   -1.9509   -0.7497 H   0  0  0  0  0  0  0  0  0  0  0  0
  1  2  1  0  0  0  0
  1  7  1  0  0  0  0
  1 11  1  0  0  0  0
  2  3  1  0  0  0  0
  2  5  1  0  0  0  0
  2 17  1  0  0  0  0
  3  4  1  0  0  0  0
  3  6  1  0  0  0  0
  3 18  1  0  0  0  0
  4 12  1  0  0  0  0
  4 16  1  0  0  0  0
  7  8  1  0  0  0  0
  7 19  1  0  0  0  0
  8  9  1  0  0  0  0
  8 20  1  0  0  0  0
  9 10  1  0  0  0  0
  9 21  1  0  0  0  0
 10 11  1  0  0  0  0
 10 22  1  0  0  0  0
 11 23  1  0  0  0  0
 12 13  1  0  0  0  0
 12 24  1  0  0  0  0
 13 14  1  0  0  0  0
 13 25  1  0  0  0  0
 14 15  1  0  0  0  0
 14 26  1  0  0  0  0
 15 16  1  0  0  0  0
 15 27  1  0  0  0  0
 16 28  1  0  0  0  0
M  END
