# Supplementary material for: The vicinal difluoro motif: The synthesis and conformation of erythro- and threo- diastereoisomers of 1,2-difluorodiphenylethanes, 2,3-difluorosuccinic acids and their derivatives
Source: Beilstein J Org Chem. 2006 Oct 2;2:19. doi: 10.1186/1860-5397-2-19 (PMC1636058; doi:10.1186/1860-5397-2-19)
Supplement: File 2 — Calculated confirmations and energies. [file Beilstein_J_Org_Chem-02-19-s002.zip › ohagan/anti-syn1.mol]

  MacMolPlt                       

 28 29  0  0  0  0  0  0  0  0  0 v2000
    1.5481    0.5591    0.2299 C   0  0  0  0  0  0  0  0  0  0  0  0
    0.4817    1.5944    0.3145 C   0  0  0  0  0  0  0  0  0  0  0  0
   -0.5993    1.4016   -0.7224 C   0  0  0  0  0  0  0  0  0  0  0  0
   -1.4374    0.1959   -0.4781 C   0  0  0  0  0  0  0  0  0  0  0  0
   -0.1043    1.5716    1.5410 F   0  0  0  0  0  0  0  0  0  0  0  0
   -1.3802    2.5195   -0.6860 F   0  0  0  0  0  0  0  0  0  0  0  0
    1.5650   -0.4998    1.1126 C   0  0  0  0  0  0  0  0  0  0  0  0
    2.5337   -1.4731    1.0026 C   0  0  0  0  0  0  0  0  0  0  0  0
    3.4846   -1.3979    0.0086 C   0  0  0  0  0  0  0  0  0  0  0  0
    3.4693   -0.3403   -0.8755 C   0  0  0  0  0  0  0  0  0  0  0  0
    2.5061    0.6365   -0.7615 C   0  0  0  0  0  0  0  0  0  0  0  0
   -2.5380    0.2877    0.3491 C   0  0  0  0  0  0  0  0  0  0  0  0
   -3.3021   -0.8276    0.6060 C   0  0  0  0  0  0  0  0  0  0  0  0
   -2.9673   -2.0413    0.0441 C   0  0  0  0  0  0  0  0  0  0  0  0
   -1.8665   -2.1360   -0.7786 C   0  0  0  0  0  0  0  0  0  0  0  0
   -1.1049   -1.0186   -1.0412 C   0  0  0  0  0  0  0  0  0  0  0  0
    0.8973    2.5893    0.1692 H   0  0  0  0  0  0  0  0  0  0  0  0
   -0.1300    1.3511   -1.7021 H   0  0  0  0  0  0  0  0  0  0  0  0
    0.8166   -0.5514    1.8836 H   0  0  0  0  0  0  0  0  0  0  0  0
    2.5439   -2.2962    1.6974 H   0  0  0  0  0  0  0  0  0  0  0  0
    4.2408   -2.1603   -0.0750 H   0  0  0  0  0  0  0  0  0  0  0  0
    4.2147   -0.2713   -1.6500 H   0  0  0  0  0  0  0  0  0  0  0  0
    2.5054    1.4716   -1.4454 H   0  0  0  0  0  0  0  0  0  0  0  0
   -2.7902    1.2398    0.7817 H   0  0  0  0  0  0  0  0  0  0  0  0
   -4.1633   -0.7496    1.2482 H   0  0  0  0  0  0  0  0  0  0  0  0
   -3.5672   -2.9132    0.2452 H   0  0  0  0  0  0  0  0  0  0  0  0
   -1.6022   -3.0809   -1.2229 H   0  0  0  0  0  0  0  0  0  0  0  0
   -0.2436   -1.0921   -1.6861 H   0  0  0  0  0  0  0  0  0  0  0  0
  1  2  1  0  0  0  0
  1  7  1  0  0  0  0
  1 11  1  0  0  0  0
  2  3  1  0  0  0  0
  2  5  1  0  0  0  0
  2 17  1  0  0  0  0
  3  4  1  0  0  0  0
  3  6  1  0  0  0  0
  3 18  1  0  0  0  0
  4 12  1  0  0  0  0
  4 16  1  0  0  0  0
  7  8  1  0  0  0  0
  7 19  1  0  0  0  0
  8  9  1  0  0  0  0
  8 20  1  0  0  0  0
  9 10  1  0  0  0  0
  9 21  1  0  0  0  0
 10 11  1  0  0  0  0
 10 22  1  0  0  0  0
 11 23  1  0  0  0  0
 12 13  1  0  0  0  0
 12 24  1  0  0  0  0
 13 14  1  0  0  0  0
 13 25  1  0  0  0  0
 14 15  1  0  0  0  0
 14 26  1  0  0  0  0
 15 16  1  0  0  0  0
 15 27  1  0  0  0  0
 16 28  1  0  0  0  0
M  END
