# Supplementary material for: The vicinal difluoro motif: The synthesis and conformation of erythro- and threo- diastereoisomers of 1,2-difluorodiphenylethanes, 2,3-difluorosuccinic acids and their derivatives
Source: Beilstein J Org Chem. 2006 Oct 2;2:19. doi: 10.1186/1860-5397-2-19 (PMC1636058; doi:10.1186/1860-5397-2-19)
Supplement: File 2 — Calculated confirmations and energies. [file Beilstein_J_Org_Chem-02-19-s002.zip › ohagan/syn-anti.mol]

  MacMolPlt                       

 28 29  0  0  0  0  0  0  0  0  0 v2000
   -1.4609    0.4774    0.3248 C   0  0  0  0  0  0  0  0  0  0  0  0
   -0.6021    1.6840    0.4615 C   0  0  0  0  0  0  0  0  0  0  0  0
    0.6021    1.6840   -0.4615 C   0  0  0  0  0  0  0  0  0  0  0  0
    1.4609    0.4774   -0.3248 C   0  0  0  0  0  0  0  0  0  0  0  0
   -0.1143    1.7843    1.7304 F   0  0  0  0  0  0  0  0  0  0  0  0
    0.1144    1.7843   -1.7304 F   0  0  0  0  0  0  0  0  0  0  0  0
   -2.3001    0.3524   -0.7649 C   0  0  0  0  0  0  0  0  0  0  0  0
   -3.0739   -0.7760   -0.9152 C   0  0  0  0  0  0  0  0  0  0  0  0
   -3.0190   -1.7818    0.0259 C   0  0  0  0  0  0  0  0  0  0  0  0
   -2.1846   -1.6560    1.1145 C   0  0  0  0  0  0  0  0  0  0  0  0
   -1.4043   -0.5308    1.2635 C   0  0  0  0  0  0  0  0  0  0  0  0
    1.4042   -0.5308   -1.2635 C   0  0  0  0  0  0  0  0  0  0  0  0
    2.1845   -1.6561   -1.1144 C   0  0  0  0  0  0  0  0  0  0  0  0
    3.0190   -1.7819   -0.0259 C   0  0  0  0  0  0  0  0  0  0  0  0
    3.0739   -0.7760    0.9151 C   0  0  0  0  0  0  0  0  0  0  0  0
    2.3002    0.3524    0.7649 C   0  0  0  0  0  0  0  0  0  0  0  0
   -1.1762    2.5832    0.2514 H   0  0  0  0  0  0  0  0  0  0  0  0
    1.1763    2.5832   -0.2514 H   0  0  0  0  0  0  0  0  0  0  0  0
   -2.3389    1.1379   -1.5013 H   0  0  0  0  0  0  0  0  0  0  0  0
   -3.7266   -0.8677   -1.7671 H   0  0  0  0  0  0  0  0  0  0  0  0
   -3.6289   -2.6623   -0.0889 H   0  0  0  0  0  0  0  0  0  0  0  0
   -2.1388   -2.4390    1.8528 H   0  0  0  0  0  0  0  0  0  0  0  0
   -0.7482   -0.4261    2.1094 H   0  0  0  0  0  0  0  0  0  0  0  0
    0.7480   -0.4262   -2.1093 H   0  0  0  0  0  0  0  0  0  0  0  0
    2.1386   -2.4391   -1.8527 H   0  0  0  0  0  0  0  0  0  0  0  0
    3.6288   -2.6623    0.0889 H   0  0  0  0  0  0  0  0  0  0  0  0
    3.7267   -0.8677    1.7671 H   0  0  0  0  0  0  0  0  0  0  0  0
    2.3390    1.1380    1.5012 H   0  0  0  0  0  0  0  0  0  0  0  0
  1  2  1  0  0  0  0
  1  7  1  0  0  0  0
  1 11  1  0  0  0  0
  2  3  1  0  0  0  0
  2  5  1  0  0  0  0
  2 17  1  0  0  0  0
  3  4  1  0  0  0  0
  3  6  1  0  0  0  0
  3 18  1  0  0  0  0
  4 12  1  0  0  0  0
  4 16  1  0  0  0  0
  7  8  1  0  0  0  0
  7 19  1  0  0  0  0
  8  9  1  0  0  0  0
  8 20  1  0  0  0  0
  9 10  1  0  0  0  0
  9 21  1  0  0  0  0
 10 11  1  0  0  0  0
 10 22  1  0  0  0  0
 11 23  1  0  0  0  0
 12 13  1  0  0  0  0
 12 24  1  0  0  0  0
 13 14  1  0  0  0  0
 13 25  1  0  0  0  0
 14 15  1  0  0  0  0
 14 26  1  0  0  0  0
 15 16  1  0  0  0  0
 15 27  1  0  0  0  0
 16 28  1  0  0  0  0
M  END
