# Supplementary material for: The vicinal difluoro motif: The synthesis and conformation of erythro- and threo- diastereoisomers of 1,2-difluorodiphenylethanes, 2,3-difluorosuccinic acids and their derivatives
Source: Beilstein J Org Chem. 2006 Oct 2;2:19. doi: 10.1186/1860-5397-2-19 (PMC1636058; doi:10.1186/1860-5397-2-19)
Supplement: File 2 — Calculated confirmations and energies. [file Beilstein_J_Org_Chem-02-19-s002.zip › ohagan/syn-syn1.mol]

syn-syn1.mol


 28 29  0  0  0                 1 V2000
    0.8565   -0.1613    1.3203 C   0  0  0  0  0
    0.9131    1.2200    0.7141 C   0  0  0  0  0
    0.7885    1.2418   -0.8174 C   0  0  0  0  0
   -0.5058    0.6686   -1.3416 C   0  0  0  0  0
    2.1452    1.8122    1.0211 F   0  0  0  0  0
    0.8936    2.5839   -1.2057 F   0  0  0  0  0
   -0.3474   -0.6811    1.8007 C   0  0  0  0  0
   -0.3964   -1.9650    2.3374 C   0  0  0  0  0
    0.7605   -2.7382    2.4063 C   0  0  0  0  0
    1.9671   -2.2200    1.9400 C   0  0  0  0  0
    2.0147   -0.9398    1.3947 C   0  0  0  0  0
   -1.6447    1.4744   -1.4224 C   0  0  0  0  0
   -2.8470    0.9471   -1.8866 C   0  0  0  0  0
   -2.9222   -0.3892   -2.2749 C   0  0  0  0  0
   -1.7873   -1.1941   -2.2047 C   0  0  0  0  0
   -0.5793   -0.6613   -1.7612 C   0  0  0  0  0
    0.1352    1.8647    1.1342 H   0  0  0  0  0
    1.6498    0.7178   -1.2426 H   0  0  0  0  0
   -1.2515   -0.0845    1.7469 H   0  0  0  0  0
   -1.3395   -2.3639    2.6927 H   0  0  0  0  0
    0.7200   -3.7426    2.8124 H   0  0  0  0  0
    2.8711   -2.8162    1.9922 H   0  0  0  0  0
    2.9518   -0.5348    1.0328 H   0  0  0  0  0
   -1.5816    2.5152   -1.1295 H   0  0  0  0  0
   -3.7227    1.5827   -1.9537 H   0  0  0  0  0
   -3.8577   -0.7984   -2.6390 H   0  0  0  0  0
   -1.8388   -2.2348   -2.5037 H   0  0  0  0  0
    0.3072   -1.2855   -1.7328 H   0  0  0  0  0
  1  2  1  0  0  0
  1  7  1  0  0  0
  1 11  1  0  0  0
  2  3  1  6  0  0
  2  5  1  0  0  0
  2 17  1  0  0  0
  3  4  1  0  0  0
  3  6  1  0  0  0
  3 18  1  0  0  0
  4 12  1  0  0  0
  4 16  1  0  0  0
  7  8  1  0  0  0
  7 19  1  0  0  0
  8  9  1  0  0  0
  8 20  1  0  0  0
  9 10  1  0  0  0
  9 21  1  0  0  0
 10 11  1  0  0  0
 10 22  1  0  0  0
 11 23  1  0  0  0
 12 13  1  0  0  0
 12 24  1  0  0  0
 13 14  1  0  0  0
 13 25  1  0  0  0
 14 15  1  0  0  0
 14 26  1  0  0  0
 15 16  1  0  0  0
 15 27  1  0  0  0
 16 28  1  0  0  0
M  END
