# Supplementary material for: The vicinal difluoro motif: The synthesis and conformation of erythro- and threo- diastereoisomers of 1,2-difluorodiphenylethanes, 2,3-difluorosuccinic acids and their derivatives
Source: Beilstein J Org Chem. 2006 Oct 2;2:19. doi: 10.1186/1860-5397-2-19 (PMC1636058; doi:10.1186/1860-5397-2-19)
Supplement: File 2 — Calculated confirmations and energies. [file Beilstein_J_Org_Chem-02-19-s002.zip › ohagan/syn.mol]

  MacMolPlt                       

 28 29  0  0  0  0  0  0  0  0  0 v2000
   -1.8758    0.1614    0.3596 C   0  0  0  0  0  0  0  0  0  0  0  0
   -0.4124    0.1636    0.6326 C   0  0  0  0  0  0  0  0  0  0  0  0
    0.4124    0.1635   -0.6327 C   0  0  0  0  0  0  0  0  0  0  0  0
    1.8758    0.1614   -0.3596 C   0  0  0  0  0  0  0  0  0  0  0  0
   -0.0737   -0.9538    1.3336 F   0  0  0  0  0  0  0  0  0  0  0  0
    0.0737   -0.9540   -1.3334 F   0  0  0  0  0  0  0  0  0  0  0  0
   -2.5778    1.3472    0.3144 C   0  0  0  0  0  0  0  0  0  0  0  0
   -3.9227    1.3489    0.0151 C   0  0  0  0  0  0  0  0  0  0  0  0
   -4.5720    0.1598   -0.2324 C   0  0  0  0  0  0  0  0  0  0  0  0
   -3.8728   -1.0278   -0.1824 C   0  0  0  0  0  0  0  0  0  0  0  0
   -2.5281   -1.0286    0.1084 C   0  0  0  0  0  0  0  0  0  0  0  0
    2.5281   -1.0286   -0.1084 C   0  0  0  0  0  0  0  0  0  0  0  0
    3.8728   -1.0278    0.1824 C   0  0  0  0  0  0  0  0  0  0  0  0
    4.5720    0.1599    0.2324 C   0  0  0  0  0  0  0  0  0  0  0  0
    3.9227    1.3489   -0.0152 C   0  0  0  0  0  0  0  0  0  0  0  0
    2.5778    1.3471   -0.3145 C   0  0  0  0  0  0  0  0  0  0  0  0
   -0.1349    1.0334    1.2240 H   0  0  0  0  0  0  0  0  0  0  0  0
    0.1349    1.0332   -1.2242 H   0  0  0  0  0  0  0  0  0  0  0  0
   -2.0731    2.2778    0.5240 H   0  0  0  0  0  0  0  0  0  0  0  0
   -4.4652    2.2789   -0.0147 H   0  0  0  0  0  0  0  0  0  0  0  0
   -5.6248    0.1573   -0.4605 H   0  0  0  0  0  0  0  0  0  0  0  0
   -4.3790   -1.9592   -0.3734 H   0  0  0  0  0  0  0  0  0  0  0  0
   -1.9730   -1.9492    0.1476 H   0  0  0  0  0  0  0  0  0  0  0  0
    1.9730   -1.9492   -0.1475 H   0  0  0  0  0  0  0  0  0  0  0  0
    4.3791   -1.9591    0.3735 H   0  0  0  0  0  0  0  0  0  0  0  0
    5.6247    0.1574    0.4606 H   0  0  0  0  0  0  0  0  0  0  0  0
    4.4651    2.2790    0.0146 H   0  0  0  0  0  0  0  0  0  0  0  0
    2.0731    2.2778   -0.5241 H   0  0  0  0  0  0  0  0  0  0  0  0
  1  2  1  0  0  0  0
  1  7  1  0  0  0  0
  1 11  1  0  0  0  0
  2  3  1  0  0  0  0
  2  5  1  0  0  0  0
  2 17  1  0  0  0  0
  3  4  1  0  0  0  0
  3  6  1  0  0  0  0
  3 18  1  0  0  0  0
  4 12  1  0  0  0  0
  4 16  1  0  0  0  0
  7  8  1  0  0  0  0
  7 19  1  0  0  0  0
  8  9  1  0  0  0  0
  8 20  1  0  0  0  0
  9 10  1  0  0  0  0
  9 21  1  0  0  0  0
 10 11  1  0  0  0  0
 10 22  1  0  0  0  0
 11 23  1  0  0  0  0
 12 13  1  0  0  0  0
 12 24  1  0  0  0  0
 13 14  1  0  0  0  0
 13 25  1  0  0  0  0
 14 15  1  0  0  0  0
 14 26  1  0  0  0  0
 15 16  1  0  0  0  0
 15 27  1  0  0  0  0
 16 28  1  0  0  0  0
M  END
